# Supplementary material for: Structural basis of VCP-VCPIP1-p47 ternary complex in Golgi maintenance
Source: Nat Commun. 2025 Aug 28;16:8025. doi: 10.1038/s41467-025-63161-3 (PMC12394548; doi:10.1038/s41467-025-63161-3)
Supplement: Supplementary file 6 — Source Data [file 41467_2025_63161_MOESM6_ESM.xlsx]

## Sheet: Figure 2 - TR-FRET
	WT			dUBX			dVCPID			dUBX dVCPID
500	0.244	0.248	0.244	0.64	0.644	0.62	0.908	0.908	0.892	0.192	0.196	0.186
250	0.232	0.222	0.218	0.402	0.412	0.394	0.804	0.802	0.794	0.144	0.132	0.144
125	0.182	0.194	0.202	0.244	0.236	0.244	0.682	0.714	0.694	0.116	0.1	0.104
62.5	0.162	0.154	0.164	0.156	0.16	0.16	0.494	0.502	0.484	0.082	0.088	0.082
31.25	0.112	0.124	0.124	0.102	0.116	0.112	0.344	0.332	0.338	0.068	0.074	0.078
15.625	0.09	0.094	0.098	0.088	0.088	0.084	0.254	0.252	0.242	0.066	0.068	0.062
7.8125	0.076	0.076	0.078	0.068	0.074	0.074	0.196	0.192	0.192	0.066	0.064	0.066
3.90625	0.068	0.068	0.068	0.064	0.07	0.068	0.144	0.15	0.142	0.062	0.062	0.06
1.95312	0.066	0.066	0.058	0.062	0.06	0.062	0.106	0.114	0.106	0.058	0.058	0.058
0.976562	0.062	0.066	0.06	0.056	0.062	0.056	0.092	0.1	0.088	0.054	0.062	0.058
0.488281	0.06	0.06	0.058	0.054	0.056	0.064	0.076	0.088	0.08	0.062	0.06	0.06
0.244141	0.062	0.064	0.058	0.062	0.058	0.062	0.074	0.076	0.07	0.058	0.058	0.06
0.12207	0.064	0.054	0.058	0.058	0.054	0.058	0.064	0.066	0.064	0.06	0.058	0.06
0.0610352	0.054	0.056	0.06	0.062	0.056	0.056	0.064	0.068	0.064	0.062	0.054	0.056
0.0305176	0.062	0.062	0.06	0.058	0.062	0.062	0.066	0.064	0.066	0.064	0.062	0.06
0.0152588	0.056	0.054	0.06	0.06	0.058	0.054	0.062	0.066	0.066	0.054	0.058	0.06
0.00762939	0.056	0.058	0.056	0.058	0.056	0.056	0.062	0.066	0.064	0.06	0.058	0.068
0.0038147	0.06	0.058	0.06	0.058	0.06	0.062	0.064	0.066	0.062	0.054	0.066	0.054
0.00190735	0.064	0.06	0.056	0.058	0.058	0.056	0.062	0.062	0.06	0.056	0.058	0.058
0.000953674	0.058	0.064	0.058	0.06	0.058	0.056	0.066	0.064	0.058	0.056	0.06	0.056
0.000476837	0.062	0.06	0.058	0.058	0.06	0.064	0.056	0.064	0.062	0.052	0.06	0.056
0.000238419	0.06	0.064	0.062	0.06	0.056	0.06	0.058	0.068	0.064	0.058	0.054	0.06
0.000119209	0.058	0.058	0.054	0.062	0.064	0.064	0.058	0.058	0.064	0.056	0.052	0.058
0.0001	0.058	0.06	0.056	0.052	0.05	0.058	0.052	0.06	0.056	0.06	0.062	0.056

## Sheet: Figure 2-Ub Rho
time (min)	VCP/dVCPID		VCP/VCPIP1 WT		VCP/dUBX		VCP/dUBX dVCPID		VCP		dVCPID		VCPIP1 WT		dUBX		dUBX dVCPID
0	1529	1273	3280	2994	2406	2333	1760	1551	147	170	1081	844	2763	1862	2557	2384	2147	1779
0.5	1725	1651	3768	3421	2811	2885	2055	1924	227	157	1210	1035	3221	2049	2999	2728	2471	2184
1	2140	1945	4409	4083	3198	3127	2286	2350	187	136	1400	1116	3736	2503	3206	3290	2687	2658
1.5	2295	2217	4915	4628	3606	3523	2723	2375	161	126	1534	1302	4157	2686	3599	3660	3191	2983
2	2480	2388	5581	5213	3740	4088	3094	2807	175	192	1680	1566	4447	3181	4061	4166	3394	3263
2.5	2842	2681	6104	5809	4522	4629	3387	2879	148	193	1928	1677	5058	3384	4400	4364	3711	3783
3	2961	2889	6842	6326	4689	4670	3716	3348	166	193	1912	1662	5388	3678	4698	4799	4257	3970
3.5	3350	3226	7115	6779	5182	5151	4204	3669	172	138	2208	1927	5862	4055	5085	5067	4536	4294
4	3509	3410	7800	7234	5646	5507	4416	3712	189	191	2379	2012	6078	4376	5315	5809	4701	4487
4.5	3793	3653	8207	7502	5979	5971	4482	4022	157	182	2673	2208	6625	4413	6058	6050	4939	4964
5	4089	3947	9097	8125	6493	6356	4872	4235	205	186	2538	2251	7031	4802	6535	6343	5533	5206
5.5	4512	4223	9323	8897	6702	6837	5201	4543	170	209	2843	2486	7186	5348	6717	6752	5746	5484
6	4768	4537	10076	9061	7046	7106	5584	4931	153	205	3232	2623	7784	5604	7380	7196	6213	6177
6.5	5239	4940	10384	9840	7390	7685	5729	5247	206	203	3126	2879	8315	5586	7503	7728	6347	6081
7	5630	5032	11105	10329	7634	8171	6098	5427	206	186	3428	3125	8732	6171	8187	8352	6834	6365
7.5	5457	5496	11423	11007	8296	8551	6419	5684	163	155	3553	3160	9143	6544	8439	8228	7313	6808
8	5798	5449	12091	11075	8492	8802	6484	6227	195	204	3747	3335	9713	6418	8713	8616	7551	7168
8.5	6168	5855	12928	11843	9181	9315	6869	6179	177	209	4066	3423	9806	6798	9184	9573	7887	7444
9	6570	6212	12984	12320	9115	9713	7179	6627	227	208	4023	3480	10326	7449	9726	9789	8345	7906
9.5	6790	6119	14101	12661	9605	10092	7605	6745	187	193	4262	3581	10546	7603	9729	9548	8587	8173
10	6861	6441	14254	13072	9842	10352	7884	7259	191	202	4421	3835	11093	7752	10138	10645	8967	8401
10.5	7340	6968	14855	13394	10801	10624	8212	7115	206	184	4613	3872	11998	8016	10481	10972	9341	9106
11	7820	7055	15725	14115	10801	10754	8698	7621	204	208	4674	4116	11978	8759	10963	11394	9370	9281
11.5	7986	7513	15918	14363	11502	11703	8911	7774	246	185	4849	4330	12568	8751	11413	11514	9775	9904
12	8190	7732	16496	15085	11453	12069	9075	7813	184	240	4951	4509	12794	8616	11788	11947	10295	9780
12.5	8261	8062	17318	15775	12173	12146	9344	8379	204	160	5061	4628	13418	9558	12286	12683	10436	10135
13	8671	8242	17374	16263	12274	12595	9775	8677	216	251	5303	4822	13732	9393	12514	12706	10672	10369
13.5	8615	8339	17955	16589	12624	12779	9924	8932	184	231	5752	4902	14389	10139	12866	13320	10997	10833
14	9402	8473	18087	17173	13069	13476	10264	9178	203	198	5518	4900	14578	10219	13132	13490	11858	11016
14.5	9408	8945	19058	17489	13559	13696	10788	9258	212	217	5781	5427	14923	10226	13922	13883	11851	11500
15	9931	9331	19751	17878	13605	14318	10934	9853	242	293	6216	5347	15226	10908	14300	14578	12248	12050
15.5	9738	9537	19827	18700	14284	14490	11440	10003	258	218	6036	5448	16051	11186	14505	14789	12384	12193
16	10489	9973	20240	19837	14275	14738	11475	10360	223	172	6248	5694	16184	11474	14695	14766	12854	12826
16.5	10526	10098	21111	19400	14744	15172	11961	10677	237	238	6648	5918	16625	11627	14951	15472	13153	12844
17	10495	10469	21415	19868	14955	15375	12168	10831	237	240	6723	5974	16808	12005	15455	15732	13816	13109
17.5	11181	10740	21616	20553	15398	15514	12212	11221	224	225	6823	6065	17102	12324	15784	15994	13803	13409
18	11104	10848	22426	21003	16216	16439	12884	11398	283	229	7031	6093	17881	12478	16099	16708	14575	13861
18.5	11640	11219	22996	21599	16314	16754	12935	11498	250	245	7338	6401	18247	12752	16406	17063	14791	14107
19	11965	11421	23246	21644	16848	17230	13563	12098	275	195	7301	6415	18688	13103	17209	17723	14834	14235
19.5	12105	11815	23967	22308	17229	17319	13832	12111	276	244	7477	6525	18813	13481	17505	17425	14979	14839
20	12358	11806	24694	22699	17341	17797	13718	12282	260	283	7775	6824	19725	13869	17488	17946	15621	15067
20.5	12679	12002	24652	23530	18126	17789	13868	12768	230	246	7721	7067	19876	13863	18566	18766	16070	15406
21	13366	12515	25785	23882	17847	17863	14446	12953	236	215	8063	6988	20300	14318	18193	18840	16393	15878
21.5	13191	12937	25956	23943	18187	18406	14836	13068	222	184	8372	7361	20928	14583	18986	19069	16384	15805
22	13724	13273	26509	24690	19030	19268	15118	13366	257	238	8633	7479	21064	14721	19382	19585	16702	16512
22.5	13728	13172	26336	25067	19274	19216	15427	13740	244	261	8541	7488	21247	15417	19634	19918	17093	16581
23	14284	13492	27196	25482	19522	19490	15529	14105	253	257	8817	7475	21847	15071	19350	20570	17927	17028
23.5	14789	13872	27596	25776	20145	20055	16252	14413	231	256	8980	7741	22387	15595	20265	21210	17787	17139
24	14616	13997	28113	26617	20172	20632	16061	14329	249	244	8953	8052	22670	15755	20530	21018	18615	17340
24.5	14689	14647	28654	26507	20852	20925	16457	14832	250	233	9112	8014	22952	16345	20778	21085	18448	18114
25	15363	15049	28950	27162	21055	21273	16923	14673	251	242	9482	8121	23646	16460	21356	21634	18765	18232
25.5	15463	14609	29724	27760	20592	21689	16980	15176	278	296	9481	8348	24051	17325	21555	22301	18811	18368
26	15754	15174	30133	27722	22323	21899	17430	15356	231	264	9873	8439	24322	16882	22556	22365	19427	18910
26.5	16184	15629	30537	29125	21645	22244	17675	15800	268	273	10009	8788	24679	17055	22185	22846	19725	19292
27	16535	15711	30536	29356	22380	22234	17664	16291	260	296	10150	8850	24820	17420	22395	23264	20283	19544
27.5	16783	16388	31680	29580	22790	22862	18373	16573	284	244	10260	8927	25204	17960	22700	23544	20446	19638
28	17069	16697	32031	29522	23001	23224	17933	16308	262	311	10571	9539	25434	18465	23346	23698	20616	20048
28.5	17108	16471	32249	30249	22882	23695	18612	16591	291	293	10501	9367	26237	18446	23424	24104	20873	20475
29	17559	16966	32817	30695	24121	23867	19047	16902	246	291	10662	9378	26664	18530	23907	24441	21467	20871
29.5	17651	17381	33378	31286	23975	23809	19509	17115	292	253	10891	9324	26918	18865	24427	25615	21702	20678
30	18164	17220	33964	31698	24203	24082	19494	17455	228	279	11087	9699	27520	19663	24464	25775	21517	21181

## Sheet: Figure 4 - Golgi Quantification
cell number	WT						WTEmptyVector						KO						KOEmptyVector						KOVCPIP1WT						KO∆VCPID						KO∆UBX						KO∆VCPID∆UBX						KOC219A
	1_3 (1)	1_3 (2)	2_3 (1)	2_3 (2)	3_3 (1)	3_3 (2)	1_3 (1)	1_3 (2)	2_3 (1)	2_3 (2)	3_3 (1)	3_3 (2)	1_3 (1)	1_3 (2)	2_3 (1)	2_3 (2)	3_3 (1)	3_3 (2)	1_3 (1)	1_3 (2)	2_3 (1)	2_3 (2)	3_3 (1)	3_3 (2)	1_3 (1)	1_3 (2)	2_3 (1)	2_3 (2)	3_3 (1)	3_3 (2)	1_3 (1)	1_3 (2)	2_3 (1)	2_3 (2)	3_3 (1)	3_3 (2)	1_3 (1)	1_3 (2)	2_3 (1)	2_3 (2)	3_3 (1)	3_3 (2)	1_3 (1)	1_3 (2)	2_3 (1)	2_3 (2)	3_3 (1)	3_3 (2)	1_3 (1)
1	58.57	28.123	125.451	28.631	28.247	36.889	40.502	67.356	113.259	133.79	112.826	23.247	27.544	18.222	19.911	24.114	22.055	31.071	43.622	23.774	27.365	24.066	12.479	17.224	31.217	13.279	38.167	29.476	36.463	27.533	28.377	25.949	47.22	15.465	6.804	19.362	17.31	19.933	29.771	30.645	21.547	14.9	25.908	26.304	53.149	78.945	20.266	32.794	12.95
2	40.515	92.425	22.777	77.519	46.386	40.3	61.291	17.62	32.379	62.636	35.174	14.732	39.22	9.924	38.645	22.246	14.912	22.803	24.211	35.615	28.762	19.728	19.698	13.481	30.922	8.855	45.329	44.982	28.276	27.888	35.648	11.893	26.931	17.294	18.11	13.462	16.798	18.472	46.85	42.478	15.098	15.02	26.991	14.049	13.088	16.571	24.974	9.087	11.654
3	36.061	49.084	86.709	54.774	25.041	32.54	138.042	31.893	39.134	56.908	22.706	10.178	17.097	33.922	17.456	21.282	13.339	19.743	21.211	41.705	34.77	35.129	22.836	17.684	21.801	6.213	29.338	37.926	29.659	22.44	40.808	10.645	25.844	15.973	29.749	18.076	56.09	19.022	61.683	24.712	27.178	18.876	18.353	36.377	16.094	41.892	12.902	7.794	8.256
4	41.257	43.636	16.302	28.873	31.15	43.655	81.904	31.415	40.883	31.748	59.067	16.216	6.535	16.858	28.355	19.881	10.01	7.891	21.772	28.12	50.99	4.23	5.627	14.904	20.681	10.189	17.908	35.331	45.322	55.951	22.616	23.023	32.891	12.154	27.193	22.272	23.322	27.697	24.656	24.208	29.117	16.586	24.215	24.372	10.794	15.087	20.023	11.796	17.777
5	31.703	99.659	50.721	75.039	89.9	28.785	44.858	16.638	122.615	67.534	20.494	13.555	15.196	11.65	25.414	18.416	19.862	2.855	36.769	22.81	12.685	13.732	15.924	6.483	28.841	26.632	28.321	20.785	13.309	22.007	35.073	22.265	14.829	11.713	22.709	22.967	21.581	32.061	30.683	11.06	30.66	12.222	22.665	13.996	13.081	22.62	19.182	19.235	10.372
6	44.305	23.685	12.468	45.475	51.728	20.542	64.029	48.617	18.36	91.824	80.047	21.514	15.08	17.856	20.621	38.697	14.262	11.033	44.354	24.047	41.506	24.122	9.311	25.713	40.434	27.514	54.662	39.642	27.327	14.09	29.069	20.669	23.449	12.939	15.906	13.017	30.081	28.717	26.771	15.603	14.885	17.482	12.674	14.777	18.259	29.715	54.319	20.255	14.377
7	39.467	43.121	16.111	29.861	80.338	59.101	51.703	107.389	51.158	25.215	120.623	28.99	15.95	32.54	28.108	16.223	7.402	18.091	27.88	43.304	23.374	20.034	10.936	18.659	14.527	19.496	49.364	65.995	17.669	30.171	26.341	12.801	23.098	15.14	53.381	21.103	5.078	27.985	14.315	10.32	14.034	14.489	10.152	20.378	16.197	35.342	6.856	18.842	21.495
8	46.274	20.785	137.357	18.779	12.984	49.39	71.336	16.07	47.451	67.116	38.379	25.187	27.697	34.329	33.668	13.75	12.67	34.008	28.717	16.455	19.003	19.171	15.121	3.449	28.59	13.234	32.835	24.686	72.316	21.745	27.948	17.897	50.037	13.137	20.86	13.152	17.071	45.501	16.111	27.839	38.518	9.785	19.074	28.28	33.38	18.611	28.437	25.751	24.163
9	22.53	38.294	22.093	86.599	33.119	18.943	45.101	47.399	102.555	115.897	29.599	61.814	9.823	19.246	25.314	18.271	2.604	23.061	35.073	27.141	15.457	15.573	6.916	21.682	29.199	16.38	15.808	29.315	18.192	38.342	33.93	23.505	18.536	13.077	33.952	18.839	41.32	17.15	50.168	15.33	12.453	31.168	13.664	37.113	13.234	24.764	24.944	28.983	17.946
10	86.38	32.461	24.835	21.359	73.718	70.314	78.093	26.427	32.286	204.429	95.164	30.249	24.327	12.55	26.517	20.916	14.773	18.958	16.608	13.189	39.609	11.814	12.737	30.201	99.323	13.249	24.776	22.119	26.756	33.003	17.157	21.831	26.845	10.11	18.868	18.39	21.854	25.515	38.335	17.333	18.353	23.147	14.299	11.706	10.465	18.502	23.569	14.015	21.226
11	14.945	32.005	111.763	37.438	16.335	24.099	87.52	49.192	47.982	22.055	50.863	44.541	12.076	29.935	13.327	9.297	17.026	18.166	22.396	21.121	16.417	31.101	14.927	10.365	69.783	12.113	17.314	27.596	16.373	15.935	16.455	19.134	20.06	22.339	20.669	29.3	21.009	8.698	25.979	24.204	14.616	19.608	11.119	14.549	32.924	39.484	25.982	23.711	10.196
12	16.608	25.22	48.329	16.473	30.896	77.05	17.923	66.768	104.595	48.367	12.98	63.017	22.911	18.416	16.216	22.53	19.025	14.729	21.192	28.673	6.093	37.677	9.408	9.905	25.497	15.932	36.496	20.595	16.137	25.926	21.222	26.872	14.351	6.681	14.676	20.329	16.189	16.701	33.014	18.136	13.608	26.801	17.861	19.851	15.864	36.896	10.731	9.531	13.335
13	26.494	54.778	42.963	24.944	49.375	43.704	80.521	44.033	52.612	139.862	53.534	21.028	13.836	16.776	21.473	23.068	8.003	10.69	13.215	17.759	19.003	24.421	19.16	16.324	26.54	21.148	27.75	25.736	34.284	24.279	29.595	15.113	26.109	61.802	46.114	26.767	19.037	22.41	42.22	10.361	8.306	20.744	20.52	20.426	19.56	21.551	20.912	16.04	25.355
14	41.518	53.837	17.06	61.406	84.489	96.901	77.136	39.736	51.359	118.399	68.173	23.995	24.656	16.066	11.246	25.134	9.083	19.175	8.481	12.547	12.114	27.817	20.849	5.675	30.204	13.264	33.661	23.733	21.902	17.553	13.925	22.011	18.241	24.394	45.632	29.027	13.058	31.733	26.483	9.27	8.496	28.721	35.129	38.85	8.407	37.808	23.77	16.018	15.43
15	103.702	95.306	23.217	69.697	25.598	50.291	2.104	38.436	96.453	145.918	97.051	42.146	22.597	11.201	23.733	27.096	11.224	19.541	11.99	19.137	19.917	16.847	9.255	25.904	18.868	10.099	26.969	30.253	25.388	28.811	23.662	19.575	8.392	17.957	24.2	13.746	14.411	42.4	29.577	11.627	28.714	17.957	22.541	26.524	35.667	29.438	34.322	21.831	23.3
16	75.025	23.012	45.729	124.053	39.426	30.044	47.22	55.649	108.155	71.82	53.971	19.732	23.711	11.142	15.125	16.055	19.799	23.95	20.826	41.892	30.178	20.378	32.308	23.019	31.938	15.913	38.712	27.634	35.805	26.449	33.915	58.802	11.497	46.08	18.566	19.56	21.936	12.009	23.939	17.833	10.495	16.402	20.307	9.012	13.354	41.61	29.424	17.09	42.209
17	51.826	55.141	19.134	34.145	114.903	129.247	62.651	86.798	140.161	56.986	82.304	61.672	21.368	16.869	14.187	31.176	18.129	39.665	14.684	41.283	17.841	8.892	13.6	9.18	25.097	23.856	17.097	26.383	10.798	30.429	28.553	29.323	34.699	43.211	21.734	18.73	13.249	28.568	34.822	16.481	9.815	22.138	22.369	21.08	22.956	35.103	18.491	26.92	22.511
18	26.576	16.907	73.374	26.371	36.179	39.807	38.974	26.939	47.537	12.408	58.899	35.05	33.974	16.466	14.336	17.28	13.985	15.05	23.797	46.768	23.337	13.746	15.618	31.635	48.124	12.244	23.718	26.565	16.701	22.96	26.468	14.744	20.374	29.255	31.721	40.102	18.17	12.012	68.337	32.364	17.344	17.927	36.44	26.733	29.244	55.133	37.92	14.893	13.047
19	29.495	53.725	28.164	65.217	23.838	18.08	48.329	122.988	28.725	125.29	56.777	33.705	11.03	6.546	17.998	25.112	15.678	30.399	19.593	23.681	17.523	8.082	9.274	25.855	22.037	26.173	30.059	98.086	23.378	9.957	19.702	15.562	25.033	9.77	20.871	9.117	11.885	26.363	22.425	20.023	32.809	26.296	61.347	31.74	23.785	15.554	22.28	24.137	16.522
20	54.386	39.825	130.913	29.891	60.611	79.292	53.059	127.031	67.388	33.997	124.819	34.367	18.319	16.515	31.665	16.813	7.801	18.711	19.037	29.001	8.515	9.602	15.121	10.974	29.117	14.34	29.498	25.908	59.549	30.47	24.667	29.924	17.325	14.3	19.967	14.508	27.025	20.378	29.846	16.802	27.118	19.597	15.177	5.758	28.826	22.183	16.201	15.341	15.095
21	20.505	39.325	27.988	91.162	24.719	35.222	29.689	107.266	54.576	124.539	96.434	65.677	31.889	22.874	19.391	11.149	17.138	20.057	18.035	17	20.157	9.554	8.934	17.632	17.34	9.651	35.966	39.34	23.214	24.79	23.726	13.761	28.052	16.193	16.806	24.312	19.713	27.473	35.204	20.053	9.09	11.833	21.958	31.658	21.222	21.222	23.27	16.399	14.404
22	30.813	18.659	51.92	119.502	27.996	24.548	70.628	77.372	84.168	52.932	69.17	81.702	9.2	11.822	8.901	12.935	13.563	21.058	29.894	20.546	18.782	13.421	14.874	12.834	18.319	47.56	18.636	30.529	51.539	17.142	26.894	19.029	24.282	12.367	38.675	24.959	22.239	15.125	24.204	18.256	23.849	35.872	20.307	50.668	11.102	19.34	8.059	19.362	12.845
23	87.774	25.018	45.691	12.36	32.244	21.585	30.216	34.539	61.205	157.258	61.339	28.172	7.712	7.637	16.406	17.46	15.476	9.46	12.184	17.056	11.426	42.614	19.926	9.759	40.722	11.915	46.252	33.406	28.422	43.872	14.575	7.544	17.7	11.616	13.884	11.467	36.59	36.552	68.55	11.564	25.956	18.805	18.824	13.07	19.661	26.502	10.678	25.579	49.6
24	29.502	16.907	52.734	55.776	111.38	29.084	44.122	108.566	72.585	31.972	29.184	49.783	9.643	17.576	8.295	25.553	13.97	18.218	17.34	21.928	23.445	28.545	24.746	23.67	17.751	35.644	53.859	21.82	12.939	20.277	16.186	16.671	31.882	28.673	14.856	23.113	46.08	22.074	34.24	16.828	34.509	33.362	44.466	14.116	15.683	26.599	12.375	2.967	20.389
25	21.054	17.393	31.46	73.067	42.392	28.826	42.486	30.997	66.189	29.962	69.809	24.865	22.108	11.444	23.987	40.816	13.342	9.886	26.214	32.379	14.183	20.587	18.364	15.263	12.629	27.813	30.167	79.879	19.948	23.438	22.765	28.157	27.327	44.208	50.975	15.745	36.373	24.66	49.673	12.647	25.235	9.195	7.813	15.244	9.804	50.663	10.783	17.904	16.47
26	27.447	30.671	81.9	73.067	54.677	50.13	74.05	19.795	62.766	63.749	15.849	32.36	16.191	11.089	25.661	20.273	16.526	14.949	27.357	15.722	11.616	13.694	19.022	26.674	15.155	75.507	16.993	63.14	24.189	21.63	18.114	19.462	23.92	11.65	16.059	16.757	21.805	14.762	28.792	25.725	21.058	25.725	29.353	26.266	12.842	36.665	13.66	13.447	20.169
27	35.73	50.381	29.009	48.09	69.249	88.144	75.769	130.061	29.874	52.35	19.018	29.199	15.181	6.449	13.1	22.582	20.662	11.377	16.69	22.287	18.263	17.355	27.204	19.373	14.587	39.224	38.592	19.179	32.173	44.436	14.549	16.974	44.69	23.643	27.63	31.916	16.137	36.608	35.799	30.857	15.962	22.302	28.968	15.095	13.391	29.435	4.551	10.084	8.889
28	12.517	52.761	32.795	27.167	38.544	48.415	76.46	49.786	100.105	67.964	100.316	39.545	17.236	16.089	10.514	26.539	9.098	16.253	13.664	28.041	27.66	13.559	7.936	11.474	39.291	10.585	32.286	37.743	31.606	37.397	40.382	16.66	31.657	31.348	12.838	12.868	42.852	30.787	23.188	10.891	6.744	9.558	17.916	9.98	26.147	35.402	22.474	9.442	15.509
29	25.814	14.329	47.414	22.457	26.221	22.388	51.307	70.336	33.459	59.837	24.294	54.842	12.39	19.952	9.969	41.458	19.78	13.447	15.353	23.576	24.477	14.498	25.463	14.669	27.948	5.56	40.221	44.586	16.754	22.369	33.519	23.15	34.501	14.112	22.713	18.088	26.337	17.953	46.106	31.52	18.995	16.974	28.086	27.047	25.377	23.535	13.776	20.266	16.574
30	66.665	21.159	97.32	60.699	65.337	48.527	22.579	118.587	89.403	68.441	35.353	25.19	15.405	12.207	16.869	7.08	11.123	19.291	29.42	15.282	27.417	12.351	15.106	8.84	18.581	5.948	30.974	31.221	20.004	20.438	46.67	43.853	34.142	33.212	23.195	26.016	33.145	48.329	28.699	15.02	35.88	16.41	27.798	24.039	17.307	37.345	13.04	11.964	8.672
31	69.634	22.836	141.057	116.335	55.062	19.455	120.261	34.456	35.278	31.288	42.333	23.244	13.794	33.384	15.326	22.53	16.888	5.657	22.866	19.391	23.782	31.295	12.651	11.201	18.699	13.473	22.814	42.575	32.327	18.771	18.779	35.547	22.481	15.745	24.062	21.659	36.47	30.081	22.937	49.768	18.375	17.157	12.857	16.787	15.707	37.868	15.095	9.569	27.017
32	45.916	28.441	36.926	43.864	38.906	20.169	15.977	47.078	134.967	30.671	68.173	35.809	14.687	25.258	11.732	32.685	35.39	16.193	20.8	42.908	42.641	41.914	11.287	8.287	33.485	37.587	38.764	29.932	22.082	19.373	21.648	25.919	25.549	24.249	16.485	22.721	50.896	22.351	25.216	6.03	20.43	23.031	31.112	32.319	29.775	23.976	27.193	24.54	21.402
33	21.51	39.205	14.628	43.416	77.123	17.105	148.818	68.67	50.014	76.879	70.172	44.582	28.99	21.694	26.565	22.504	17.733	14.037	15.76	20.539	23.815	12.292	13.204	12.375	34.948	32.334	27.103	37.042	60.816	21.973	49.402	13.488	33.646	21.869	88.226	24.521	21.428	44.402	25.204	35.857	15.924	14.183	20.643	27.006	40.083	27.029	27.72	13.638	15.117
34	44.787	6.12	41.582	119.308	113.887	107.886	42.616	38.477	102.797	32.132	24.663	43.121	13.406	12.02	14.321	10.855	35.428	9.95	19.287	32.349	11.149	13.006	14.665	10.895	24.671	49.723	42.773	69.058	16.645	27.204	35.895	27.963	79.075	26.203	28.99	31.931	29.827	22.328	46.857	63.121	29.513	11.646	47.369	10.48	21.616	27.316	16.653	12.539	13.488
35	50.643	16.047	65.061	45.019	66.88	23.113	28.811	23.094	62.808	40.831	29.898	43.67	26.588	20.337	12.199	32.921	24.563	14.93	20.363	33.32	10.813	19.948	11.743	14.65	44.888	55.354	30.444	34.763	21.6	34.284	37.203	13.144	43.737	35.703	32.674	32.114	20.92	26.378	42.527	61.631	28.078	12.053	25.627	26.838	42.101	24.824	16.679	28.998	10.402
36	79.049	21.884	36.07	54.857	101.284	31.919	18.4	29.162	50.885		19.761	30.197	36.605	38.223	28.867	19.343	6.976	15.427	18.413	31.079	22.608	25.803	13.391	15.614	28.572	23.747	35.275	17.089	20.763	22.041	36.112	12.162	43.076	27.951	34.938	22.84	34.352	19.257	36.366	12.696	25.287	14.545	15.696	13.761	19.661	14.927	15.341	16.982	11.184
37	28.56	27.26	14.466	25.586	141.521	21.383	94.452	39.982	53.971		49.869	45.508	18.966	28.65	16.029	24.45	12.147	13.133	23.655	16.571	29.009	13.865	5.627	22.052	23.255	32.801	51.55	24.021	11.325	27.484	27.346	19.631	37.076	51.135	20.232	17.591	14.31	25.153	34.531	11.758	18.902	20.228	46.132	27.722	45.87	15.353	11.799	21.144	28.77
38	22.07	38.69	37.785	14.602	55.817	46.648	24.391	28.493	89.193		58.6	23.139	32.779	16.503	12.307	28.598	17.654	15.566	16.01	9.475	12.666	18.259	19.377	30.051	29.745	58.283	44.234	98.258	27.006	25.979	18.212	11.067	41.63	69.428	6.759	34.172	15.446	17.964	20.18	10.036	18.024	12.909	12.259	27.667	60.7	21.562	12.367	23.625	10.914
39	78.119	60.065	41.413	23.55	75.19	45.075	158.517	53.485	59.497		12.767	35.304	28.209	18.846	30.802	27.264	26.035	12.804	39.314	22.168	21.028	15.453	10.331	11.691	23.113	27.974	41.54	41.432	12.483	38.428	30.473	22.466	69.185	34.296	32.409	41.727	16.731	28.545	38.59	3.217	12.618	13.331	9.64	15.823	24.429	17.695	14.325	8.474	10.355
40	49.174	37.916	32.7	125.04	28.654	26.184	48.165	23.666	36.19		32.043	12.065	18.637	6.587	7.394	23.804	18.992	11.003	18.76	28.213	15.409	21.177	18.327	16.694	56.572	20.303	71.602	27.402	21.73	16.414	23.916	14.99	31.733	60.543	46.203	37.135	57.282	24.865	26.685	33.705	40.401	19.545	14.405	14.542	25	19.915	17.004	20.666	18.3
41	39.003	24.32	64.324	24.436	164.409	63.745	70.74	19.698	95.639		15.737	29.169	25.071	14.452	18.457	24.813	26.618	11.123	30.99	16.862	21.906	23.808	25.291	11.287	42.052	19.201	42.362	51.977	18.461	14.239	10.955	29.293	24.226	22.698	23.43	36.429	31.535	40.382	43.128	8.011	20.236	29.274	14.247	24.536	13.836	17.359	20.845	10.734	5.575
42	96.73	28.258	41.167	54.225	50.307	77.02	29.835	69.327	81.822		16.997	47.784	16.72	13.369	16.275	16.343	3.411	17.475	28.389	22.313	27.178	19.04	15.849	20.602	21.667	25.373	47.029	25.426	30.201	24.69	27.387	35.342	37.92	11.725	17.74	21.577	19.944	12.584	27.088	20.531	13.242	7.757	33.956	11.021	26.038	19.582	16.107	22.661	5.661
43	47.485	30.473	58.16	49.331	175.416	38.099	43.311	108.503	45.968		23.729	13.709	19.892	14.553	5.776	23.614	16.313	18.936	15.02	34.057	32.252	27.096	13.765	23.169	22.534	34.501	22.579	22.582	23.942	26.218	19.53	22.937	54.842	33.507	26.961	15.267	24.058	23.453	29.465	10.275	14.706	10.705	21.85	15.625	13.858	15.666	11.612	17.37	26.659
44	49.712	15.113	54.349	90.55	55.077	41.096	105.678	65.232	55.294		6.748	51.83	17.759	12.319	13.253	27.88	25.209	24.779	17.471	20.658	17.613	16.542	23.572	18.846	25.605	57.461	42.452	11.033	29.173	22.9	20.707	16.784	49.745	10.536	17.77	25.355	19.993	13.922	27.129	22.145	10.013	15.849	8.22	22.13	19.717	16.907	11.799	13.481	7.835
45	34.449	40.972	59.247	74.345	91.155	53.47	25.952	74.099	61.75		85.3	29.864	34.998	14.269	18.85	18.095	18.312	7.286	23.27	31.639	23.782	35.801	16.899	22.631	18.614	11.355	17.658	28.857	23.038	19.459	34.334	31.572	24.861	25.497	20.154	18.256	36.762	30.126	12.801	4.375	28.986	23.617	28.333	9.031	49.413	31.019	8.698	16.81	21.446
46	60.51	27.212	44.186	48.979	43.091	11.213	31.688	21.503	71.446		27.014	18.424	26.928	6.55	19.597	21.514	17.198	36.212	32.442	32.248	21.338	12.827	24.327	13.727	40.106	9.927	45.272	31.998	23.027	20.008	27.1	19.302	53.534	23.161	21.155	26.52	21.757	13.608	20.157	29.027	18.614	18.02	25.848	25.967	31.005	33.687	24.424	6.483	13.559
47	85.33	71.528	29.528	44.832	19.776	30.511	45.733	37.853	81.086		39.175	52.503	27.619	17.632	22.769	25.777	7.495	11.373	41.75	22.948	16.787	22.391	23.901	23.453	53.422	10.79	28.115	32.756	9.554	27.301	39.042	16.855	52.353	31.736	15.199	27.63	26.543	23.64	33.074	25.695	19.358	42.654	12.289	11.31	34.77	20.154	26.887	19.149	15.495
48	37.748	14.011	50.859	58.014	69.395	25.392	66.802	47.126			40.696	15.775	20.397	16.604	19.743	33.358	11.844	23.483	16.414	31.635	28.542		19.593	20.789	36.011	21.865	31.994	42.075	14.024	37.165	22.594	42.942	40.136	22.437	15.954	13.675	68.614	27.35	30.331	12.012	14.874	24.398	14.796	18.607	10.16	3.479	14.744	11.751	16.724
49	43.345	10.813	26.89		152.173	13.473	35.809	64.863			45.411	35.372	38.492	6.912	9.001	18.428	17.527	23.658	21.058	35.887	21.749		31.531	19.302	27.813	25.441	47.197	44.825	45.516	18.719	40.236	25.101	28.213	17.045	15.009	29.588	44.813	15.592	20.595	15.263	12.591	16.313	16.444	11.721			10.731	11.209	3.665
50	23.741	7.94	41.346		49.768	16.982	158.233	245.394			45.011	26.221	19.456	7.054	10.944	12.61	18.076	19.321	12.487	11.844	14.938		18.159	18.315	17.774	13.641	29.424	30.006	19.582	15.775	34.781	41.331	19.081	11.138	27.873	19.287	26.782	29.457	24.54	15.737	12.73	8.007	27.369	25.605			22.683	10.607	8.963
51	33.844	12.489			100.608	72.287	67.048	68.838			46.05	22.481	28.923	15.155		19.698	18.323	16.959	12.094	31.744			10.94	10.01	29.707		98.758	20.221	17.583	22.792	17.28	24.525	60.857	38.286	18.058	41.94	28.437	23.658	25.403	28.389	15.805	11	26.662	22.246			36.541	17.437	8.44
52		30.07			72.055	101.415	51.868				40.423	30.94	27.836	19.227		14.015	12.771	16.492	24.342	23.744			27.753	20.621	34.307			41.241	21.932	47.511	25.172	29.397	84.807		27.152	27.122	9.356	15.722	21.327	11.291	11.407	11.758	22.44	7.222			19.638	27.129	31.094
53		32.738			56.912	34.517	135.509				26.188	31.923	16.978	26.674		9.169	23.871	13.57	34.912	41.537			16.615	16.955	22.896			29.416	23.614	21.88	21.566	18.528	84.807		15.711	44.496	9.856	24.764	23.841	19.448	26.139	7.144	16.317	11.579			25.142	34.946	21.065
54		26.741			55.066	71.778	51.619				23.15	35.585	11.564	26.263			12.909	18.416	15.098	17.815			14.037	8.601	76.101			51.732	25.661	19.018	18.685	23.531	28.239		23.083	23.33	12.599	74.954		28.399	16.959	20.763	27.185	28.333			32.125	8.104	17.721
55		92.814			59.318	83.178	40.285				27.163	24.678	21.786	10.589			10.189	16.175	7.379	19.451			13.94	13.604	36.395			34.595	50.523	33.608	19.343	26.954			31.523	25.385	25.243	39.777		23.386	18.304	10.398	7.346	13.701			10.365	14.897	21.398
56		31.989			77.304	64.425	44.791				22.687	35.024	25.87	18.043			9.046	10.82		16.955			19.668	16.26	38.798			49.103	26.999	19.335		19.216			17.213	30.63	33.679	16.739		22.523	7.57	20.288	6.908	12.976			23.853	10.372	12.505
57		22.168			67.448	22.325	20.072				47.937	28.785	15.046	13.918			20.931	17.28		16.713			17.307	23.132				26.065	25.848	26.009		26.162			27.869	31.045	24.51	39.108		18.797	16.025	24.365	20.303	32.069			21.603	10.951
58		58.432			45.8	17.452	71.421				42.848	64.515	46.827	23.733			8.089	15.547		20.199			23.8	11.089					27.029	23.359		22.298			26.745	44.402	21.82	25.669			25.052	27.372	13.791	15.872			8.287	14.882
59		42.142			70.093	109.228	33.167				64.945	46.525		25.033			9.18	8.694		24.742			25.833	15.977					28.68	57.45					62.92	35.551	25.396	20.015			21.801	17.157	21.786	17.759			12.199	16.507
60		28.101			12.696	61.642					50.75	62.935		26.827			3.718	5.392		18.315			22.754	19.5					38.921	32.528					28.276	22.029	19.24	57.95			20.247	11.474	20.497				11.859	8.515
61		36.912			85.091	41.899					19.418	38.107		24.85			18.663	13.365		20.441			22.033	15.836					29.745						27.858	22.635	21.559	34.079			31.4	22.567	23.457				28.31	13.133
62		22.145				39.665					30.907						16.081	13.507		34.042				24.521					32.771								22.709	13.735			24.757	16.055	17.064				16.036	14.542
63		28.333				73.557					34.191						26.909	12.255		34.785				24.054					30.627												9.288	20.562	16.558				13.271	14.646
64		26.831				82.023					38.036						10.82	17.841						15.457					21.57												14.239	26.001	7.79					15.013
65		23.718				75.007											9.061							18.741																	29.726	33.926	13.694					6.292
66		55.152				59.015											13.417																										3.314
67		59.187															14.441																										9.707
68		29.883															11.87																										17.968
69																	11.493																										19.619
70																	10.861																										10.17
[truncated: 5 more columns]

## Sheet: Supplementary Figure 4
time (min)	500 nM		250 nM		125 nM		62.5 nM		31.3 nM		15.6 nM		7.8 nM		0 nM														0		0 rep2
0	26444	27971	14913	12548	7885	3502	2763	1862	1701	1639	718	661	367	320	141	138
0.5	30624	32319	17204	14573	8677	3904	3221	2049	1832	1760	844	772	516	303	132	138
1	33783	36832	19475	16247	10087	4696	3736	2503	2061	2128	1009	1013	475	456	130	110
1.5	38340	39852	21367	18775	11539	4957	4157	2686	2447	2353	1083	1069	546	359	110	102
2	41798	43468	23655	20518	12689	5658	4447	3181	2636	2592	1232	1029	624	551	122	106
2.5	45210	46761	25546	21711	13582	6296	5058	3384	3047	2979	1395	1210	626	624	98	179
3	47457	49989	27656	23898	15063	6831	5388	3678	3249	3295	1487	1398	693	616	118	163
3.5	51609	54329	29934	25998	16034	7065	5862	4055	3536	3433	1645	1582	787	649	112	113
4	54861	55979	31077	27287	17225	7737	6078	4376	3698	3826	1641	1498	870	649	142	155
4.5	57622	59312	33458	29094	18433	8442	6625	4413	3918	3796	1726	1727	866	739	115	132
5	60288	62523	35073	30938	19573	8884	7031	4802	4272	4305	1792	1728	965	748	129	147
5.5	63515	65495	37555	32451	20304	9703	7186	5348	4476	4323	1942	1993	998	759	128	141
6	65480	68400	39715	34561	21554	10562	7784	5604	4837	4797	2113	1941	988	835	108	127
6.5	68781	69825	40937	36166	22671	11079	8315	5586	5194	4862	2195	2035	1159	858	144	100
7	70692	72275	42503	37449	23828	11291	8732	6171	5151	5325	2191	2240	1145	929	132	126
7.5	72569	75466	44807	39114	24384	12185	9143	6544	5602	5253	2505	2317	1191	943	111	141
8	74424	77108	46065	40815	25939	12545	9713	6418	5838	5754	2591	2496	1251	946	174	112
8.5	77324	78680	48323	42305	27511	13388	9806	6798	6198	6024	2751	2587	1308	1076	119	171
9	78246	80498	49701	43966	28356	13385	10326	7449	6680	6234	2993	2706	1458	1167	107	111
9.5	80394	82511	51245	45562	29450	13732	10546	7603	6750	6531	2845	2790	1416	1186	117	139
10	82136	84352	52791	46166	30200	14850	11093	7752	7149	6823	3236	2809	1509	1156	125	149
10.5	83577	85658	55015	48649	31219	15405	11998	8016	7050	7335	3264	2943	1545	1221	136	120
11	84664	87779	55671	49519	32188	15690	11978	8759	7179	7681	3380	2956	1641	1310	163	124
11.5	85789	88243	56759	51527	33799	16241	12568	8751	7735	7481	3494	3226	1584	1276	146	112
12	87209	90962	59113	51825	34471	16914	12794	8616	7725	7854	3482	3267	1652	1380	142	144
12.5	89102	91624	59915	53381	35336	17561	13418	9558	8289	8266	3743	3267	1794	1342	113	141
13	90113	92224	61494	55122	36839	17978	13732	9393	8516	8382	3758	3394	1719	1496	142	146
13.5	90322	92979	63215	55876	37780	18388	14389	10139	9103	8473	3907	3531	1984	1509	146	131
14	91437	93089	64476	57670	37614	18964	14578	10219	9143	8847	4036	3696	1997	1657	154	125
14.5	92960	95374	65366	59670	39055	19525	14923	10226	9192	9004	4159	4022	2098	1552	139	158
15	93323	96021	65919	59862	40395	20356	15226	10908	9534	9376	4183	3856	2067	1583	147	124
15.5	95198	97623	67235	61564	41757	20806	16051	11186	9298	9882	4454	4154	2047	1676	179	167
16	95231	97577	68232	61338	42078	21763	16184	11474	9756	9963	4342	4063	2195	1699	140	129
16.5	95054	97534	69514	63097	43637	21831	16625	11627	10253	9951	4375	4125	2197	1703	171	106
17	95970	98942	70790	64246	44392	22647	16808	12005	10217	10499	4628	4399	2191	1748	114	143
17.5	96220	99791	72348	65527	45880	23003	17102	12324	10917	10429	4778	4315	2154	1848	145	130
18	96848	99371	73404	66406	45874	23267	17881	12478	10808	10713	4791	4614	2371	1908	152	148
18.5	97909	100103	74479	67981	46810	23706	18247	12752	11476	11056	5186	4608	2390	1888	175	112
19	98287	101281	75301	68749	47961	24702	18688	13103	11609	11094	4926	4828	2389	1860	163	153
19.5	98670	102647	76838	69912	49103	25275	18813	13481	11723	11790	5271	5025	2509	2177	127	139
20	99578	101898	76632	70921	49903	25587	19725	13869	11893	12057	5280	4938	2685	1971	175	166
20.5	99201	101346	78560	71717	50528	26213	19876	13863	12039	12068	5453	5181	2562	2233	166	143
21	100024	102721	80337	72793	51784	26672	20300	14318	12145	12307	5621	5202	2727	2031	146	143
21.5	99387	103210	80766	74218	52406	27793	20928	14583	12634	12530	5694	5057	2777	2232	144	137
22	100144	103533	82078	74836	53363	27864	21064	14721	12779	13069	5692	5337	2819	2183	125	157
22.5	100778	103398	80927	76109	54158	28720	21247	15417	13251	12730	5888	5480	2676	2438	146	151
23	100586	103908	83526	76889	55733	29193	21847	15071	13341	13212	6118	5603	2774	2363	145	153
23.5	100788	103794	84477	76836	55773	29613	22387	15595	13703	13343	6270	5541	2829	2378	133	128
24	101378	103535	84358	77744	57233	30199	22670	15755	13734	13908	6410	6044	2977	2500	119	152
24.5	102023	104411	85200	78822	56649	30773	22952	16345	14106	13961	6439	6157	3016	2487	131	191
25	101470	104423	87368	79471	58323	31232	23646	16460	14466	14443	6489	5974	3214	2561	149	136
25.5	102171	105172	87395	81451	58287	32293	24051	17325	14713	14464	6543	5900	3130	2617	168	119
26	101868	103928	88593	81604	59709	32296	24322	16882	14721	14806	6751	6378	3238	2651	104	158
26.5	102391	105446	88954	82093	60192	32971	24679	17055	14990	15210	6744	6364	3454	2588	130	143
27	102775	104710	89404	83106	61838	33233	24820	17420	15359	15487	6904	6488	3451	2722	180	154
27.5	102408	105036	89291	83945	62148	33812	25204	17960	15571	15558	7047	6615	3347	2700	148	147
28	102794	105970	91172	84374	62477	34619	25434	18465	15648	15345	7271	6724	3333	2632	124	167
28.5	103045	107128	91199	84762	63884	34957	26237	18446	15973	16165	7176	6719	3498	2884	160	190
29	102965	105645	92520	85479	65002	35608	26664	18530	16191	16405	7405	6828	3519	2834	149	165
29.5	103406	105270	92934	85797	64946	35712	26918	18865	16462	16524	7428	6717	3576	2861	165	158
30	103341	105460	92912	87491	66105	36520	27520	19663	17057	16311	7803	7247	3523	2912	183	157
time (min)	VCP/dVCPID		VCP/VCPIP1 WT		VCP/dUBX		VCP/dUBX dVCPID		VCP		dVCPID		VCPIP1 WT		dUBX		dUBX dVCPID
0	1529	1273	3280	2994	2406	2333	1760	1551	147	170	1081	844	2763	1862	2557	2384	2147	1779
0.5	1725	1651	3768	3421	2811	2885	2055	1924	227	157	1210	1035	3221	2049	2999	2728	2471	2184
1	2140	1945	4409	4083	3198	3127	2286	2350	187	136	1400	1116	3736	2503	3206	3290	2687	2658
1.5	2295	2217	4915	4628	3606	3523	2723	2375	161	126	1534	1302	4157	2686	3599	3660	3191	2983
2	2480	2388	5581	5213	3740	4088	3094	2807	175	192	1680	1566	4447	3181	4061	4166	3394	3263
2.5	2842	2681	6104	5809	4522	4629	3387	2879	148	193	1928	1677	5058	3384	4400	4364	3711	3783
3	2961	2889	6842	6326	4689	4670	3716	3348	166	193	1912	1662	5388	3678	4698	4799	4257	3970
3.5	3350	3226	7115	6779	5182	5151	4204	3669	172	138	2208	1927	5862	4055	5085	5067	4536	4294
4	3509	3410	7800	7234	5646	5507	4416	3712	189	191	2379	2012	6078	4376	5315	5809	4701	4487
4.5	3793	3653	8207	7502	5979	5971	4482	4022	157	182	2673	2208	6625	4413	6058	6050	4939	4964
5	4089	3947	9097	8125	6493	6356	4872	4235	205	186	2538	2251	7031	4802	6535	6343	5533	5206
5.5	4512	4223	9323	8897	6702	6837	5201	4543	170	209	2843	2486	7186	5348	6717	6752	5746	5484
6	4768	4537	10076	9061	7046	7106	5584	4931	153	205	3232	2623	7784	5604	7380	7196	6213	6177
6.5	5239	4940	10384	9840	7390	7685	5729	5247	206	203	3126	2879	8315	5586	7503	7728	6347	6081
7	5630	5032	11105	10329	7634	8171	6098	5427	206	186	3428	3125	8732	6171	8187	8352	6834	6365
7.5	5457	5496	11423	11007	8296	8551	6419	5684	163	155	3553	3160	9143	6544	8439	8228	7313	6808
8	5798	5449	12091	11075	8492	8802	6484	6227	195	204	3747	3335	9713	6418	8713	8616	7551	7168
8.5	6168	5855	12928	11843	9181	9315	6869	6179	177	209	4066	3423	9806	6798	9184	9573	7887	7444
9	6570	6212	12984	12320	9115	9713	7179	6627	227	208	4023	3480	10326	7449	9726	9789	8345	7906
9.5	6790	6119	14101	12661	9605	10092	7605	6745	187	193	4262	3581	10546	7603	9729	9548	8587	8173
10	6861	6441	14254	13072	9842	10352	7884	7259	191	202	4421	3835	11093	7752	10138	10645	8967	8401
10.5	7340	6968	14855	13394	10801	10624	8212	7115	206	184	4613	3872	11998	8016	10481	10972	9341	9106
11	7820	7055	15725	14115	10801	10754	8698	7621	204	208	4674	4116	11978	8759	10963	11394	9370	9281
11.5	7986	7513	15918	14363	11502	11703	8911	7774	246	185	4849	4330	12568	8751	11413	11514	9775	9904
12	8190	7732	16496	15085	11453	12069	9075	7813	184	240	4951	4509	12794	8616	11788	11947	10295	9780
12.5	8261	8062	17318	15775	12173	12146	9344	8379	204	160	5061	4628	13418	9558	12286	12683	10436	10135
13	8671	8242	17374	16263	12274	12595	9775	8677	216	251	5303	4822	13732	9393	12514	12706	10672	10369
13.5	8615	8339	17955	16589	12624	12779	9924	8932	184	231	5752	4902	14389	10139	12866	13320	10997	10833
14	9402	8473	18087	17173	13069	13476	10264	9178	203	198	5518	4900	14578	10219	13132	13490	11858	11016
14.5	9408	8945	19058	17489	13559	13696	10788	9258	212	217	5781	5427	14923	10226	13922	13883	11851	11500
15	9931	9331	19751	17878	13605	14318	10934	9853	242	293	6216	5347	15226	10908	14300	14578	12248	12050
15.5	9738	9537	19827	18700	14284	14490	11440	10003	258	218	6036	5448	16051	11186	14505	14789	12384	12193
16	10489	9973	20240	19837	14275	14738	11475	10360	223	172	6248	5694	16184	11474	14695	14766	12854	12826
16.5	10526	10098	21111	19400	14744	15172	11961	10677	237	238	6648	5918	16625	11627	14951	15472	13153	12844
17	10495	10469	21415	19868	14955	15375	12168	10831	237	240	6723	5974	16808	12005	15455	15732	13816	13109
17.5	11181	10740	21616	20553	15398	15514	12212	11221	224	225	6823	6065	17102	12324	15784	15994	13803	13409
18	11104	10848	22426	21003	16216	16439	12884	11398	283	229	7031	6093	17881	12478	16099	16708	14575	13861
18.5	11640	11219	22996	21599	16314	16754	12935	11498	250	245	7338	6401	18247	12752	16406	17063	14791	14107
19	11965	11421	23246	21644	16848	17230	13563	12098	275	195	7301	6415	18688	13103	17209	17723	14834	14235
19.5	12105	11815	23967	22308	17229	17319	13832	12111	276	244	7477	6525	18813	13481	17505	17425	14979	14839
20	12358	11806	24694	22699	17341	17797	13718	12282	260	283	7775	6824	19725	13869	17488	17946	15621	15067
20.5	12679	12002	24652	23530	18126	17789	13868	12768	230	246	7721	7067	19876	13863	18566	18766	16070	15406
21	13366	12515	25785	23882	17847	17863	14446	12953	236	215	8063	6988	20300	14318	18193	18840	16393	15878
21.5	13191	12937	25956	23943	18187	18406	14836	13068	222	184	8372	7361	20928	14583	18986	19069	16384	15805
22	13724	13273	26509	24690	19030	19268	15118	13366	257	238	8633	7479	21064	14721	19382	19585	16702	16512
22.5	13728	13172	26336	25067	19274	19216	15427	13740	244	261	8541	7488	21247	15417	19634	19918	17093	16581
23	14284	13492	27196	25482	19522	19490	15529	14105	253	257	8817	7475	21847	15071	19350	20570	17927	17028
23.5	14789	13872	27596	25776	20145	20055	16252	14413	231	256	8980	7741	22387	15595	20265	21210	17787	17139
24	14616	13997	28113	26617	20172	20632	16061	14329	249	244	8953	8052	22670	15755	20530	21018	18615	17340
24.5	14689	14647	28654	26507	20852	20925	16457	14832	250	233	9112	8014	22952	16345	20778	21085	18448	18114
25	15363	15049	28950	27162	21055	21273	16923	14673	251	242	9482	8121	23646	16460	21356	21634	18765	18232
25.5	15463	14609	29724	27760	20592	21689	16980	15176	278	296	9481	8348	24051	17325	21555	22301	18811	18368
26	15754	15174	30133	27722	22323	21899	17430	15356	231	264	9873	8439	24322	16882	22556	22365	19427	18910
26.5	16184	15629	30537	29125	21645	22244	17675	15800	268	273	10009	8788	24679	17055	22185	22846	19725	19292
27	16535	15711	30536	29356	22380	22234	17664	16291	260	296	10150	8850	24820	17420	22395	23264	20283	19544
27.5	16783	16388	31680	29580	22790	22862	18373	16573	284	244	10260	8927	25204	17960	22700	23544	20446	19638
28	17069	16697	32031	29522	23001	23224	17933	16308	262	311	10571	9539	25434	18465	23346	23698	20616	20048
28.5	17108	16471	32249	30249	22882	23695	18612	16591	291	293	10501	9367	26237	18446	23424	24104	20873	20475
29	17559	16966	32817	30695	24121	23867	19047	16902	246	291	10662	9378	26664	18530	23907	24441	21467	20871
29.5	17651	17381	33378	31286	23975	23809	19509	17115	292	253	10891	9324	26918	18865	24427	25615	21702	20678
30	18164	17220	33964	31698	24203	24082	19494	17455	228	279	11087	9699	27520	19663	24464	25775	21517	21181

## Sheet: Supplementary Figure 5
	P47		VCPIP1
2000	0.084	0.086	0.086	0.078
1000	0.082	0.084	0.082	0.082
500	0.08	0.084	0.09	0.08
250	0.084	0.086	0.086	0.096
125	0.088	0.086	0.104	0.108
62.5	0.092	0.098	0.12	0.12
31.25	0.114	0.114	0.132	0.126
15.625	0.118	0.122	0.138	0.144
7.8125	0.126	0.136		0.142
3.90625	0.13	0.148	0.146	0.144
1.95312	0.146	0.15	0.156	0.15
0.976562	0.138	0.146	0.154	0.15
0.488281	0.154	0.15	0.152	0.146
0.244141	0.144	0.15	0.142	0.16
0.12207	0.142	0.148	0.146	0.152
0.0610352	0.152	0.154	0.146	0.152
0.0305176	0.15	0.15	0.144	0.152
0.0152588	0.148	0.152	0.164	0.144
0.00762939	0.158	0.152	0.156	0.154
0.0038147	0.142	0.16	0.156	0.15
0.00190735	0.16	0.152	0.142	0.164
0.000953674	0.152	0.148	0.146	0.152
0.000476837	0.152	0.15	0.162	0.148
0.000238419	0.148	0.148	0.146	0.134

## Sheet: Supplementary Figure 8
	WT_ATP			WT_ADP			WT_AMP			WT_ATPgS			WT
500	0.1272	0.1248	0.132	0.2048	0.2052	0.1924	0.2304	0.2284	0.232	0.1376	0.1356	0.1404	0.2228	0.2376	0.228
250	0.1024	0.1096	0.1096	0.1628	0.1676	0.1744	0.222	0.2128	0.2124	0.1176	0.1172	0.1148	0.2068	0.2024	0.2008
125	0.0956	0.0924	0.0996	0.1372	0.1376	0.1392	0.1904	0.1924	0.1896	0.0952	0.1	0.1004	0.2	0.2008	0.2
62.5	0.0796	0.0804	0.09	0.11	0.1168	0.1148	0.1772	0.1748	0.1696	0.0852	0.0852	0.0876	0.1768	0.1804	0.1944
31.25	0.0776	0.0728	0.0824	0.092	0.1	0.0948	0.1528	0.1568	0.15	0.082	0.0772	0.0824	0.1596	0.1532	0.1644
15.625	0.0696	0.07	0.0704	0.0796	0.09	0.0848	0.1268	0.1272	0.1276	0.0776	0.0724	0.068	0.1424	0.1396	0.1372
7.8125	0.07	0.0704	0.068	0.0704	0.0748	0.0772	0.1076	0.1096	0.112	0.0628	0.07	0.0676	0.1	0.1072	0.0996
3.90625	0.0652	0.0676	0.0696	0.07	0.0724	0.0744	0.0948	0.0872	0.09	0.072	0.0628	0.0628	0.0872	0.09	0.0848
1.95312	0.07	0.0676	0.0628	0.0652	0.0624	0.0676	0.082	0.0772	0.08	0.0624	0.0624	0.0648	0.0752	0.0772	0.0724
0.976562	0.0648	0.0676	0.0648	0.0696	0.062	0.0652	0.0728	0.0724	0.0676	0.0624	0.0672	0.0628	0.0724	0.0676	0.0676
0.488281	0.0624	0.0628	0.0628	0.0652	0.0672	0.062	0.0676	0.07	0.0648	0.0648	0.058	0.0624	0.0628	0.0696	0.06
0.244141	0.0672	0.0648	0.0696	0.0652	0.0652	0.0652	0.0672	0.0648	0.06	0.06	0.0672	0.0604	0.0624	0.0652	0.0628
0.12207	0.0672	0.06	0.0628	0.0648	0.0648	0.062	0.0644	0.0628	0.0648	0.06	0.0628	0.0624	0.0624	0.0624	0.0552
0.0610352	0.0696	0.06	0.0652	0.0624	0.06	0.0652	0.06	0.062	0.0576	0.0652	0.0648	0.0624	0.0624	0.0648	0.0628
0.0305176	0.0672	0.0624	0.0624	0.0576	0.0576	0.0628	0.058	0.0672	0.0624	0.0604	0.07	0.0648	0.06	0.0596	0.06
0.0152588	0.0604	0.0652	0.0652	0.0604	0.0624	0.0628	0.0624	0.06	0.0628	0.0624	0.0672	0.0644	0.0648	0.0628	0.0676
0.00762939	0.0624	0.0624	0.0652	0.0624	0.0648	0.0624	0.0596	0.0672	0.0624	0.0648	0.0624	0.0672	0.0504	0.0624	0.0596
0.0038147	0.0628	0.0652	0.06	0.0624	0.0624	0.0648	0.06	0.0556	0.0648	0.0628	0.0624	0.0624	0.06	0.0552	0.06
0.00190735	0.068	0.0672	0.0628	0.058	0.0576	0.062	0.062	0.062	0.0648	0.0624	0.0624	0.0624	0.06	0.06	0.0624
0.000953674	0.0648	0.0604	0.0624	0.0604	0.0624	0.0624	0.06	0.0624	0.0628	0.0696	0.0576	0.0596	0.0596	0.0652	0.0624
0.000476837	0.0652	0.0576	0.0648	0.0576	0.0652	0.0648	0.06	0.0604	0.0628	0.0624	0.0624	0.06	0.0556	0.06	0.06
0.000238419	0.0672	0.06	0.0628	0.0648	0.0628	0.0624	0.06	0.0596	0.0576	0.0624	0.06	0.06	0.0576	0.0604	0.0604
0.000119209	0.0652	0.0624	0.0648	0.062	0.0628	0.0528	0.0624	0.0628	0.0596	0.0624	0.0672	0.0624	0.0576	0.0696	0.0672
0.0001	0.0624	0.072	0.0652	0.0624	0.0576	0.0624	0.0596	0.0648	0.0576	0.0576	0.0624	0.0576	0.0604	0.06	0.0552
